# Supplementary material for: Global Conservation Priorities for Marine Turtles
Source: PLoS One. 2011 Sep 28;6(9):e24510. doi: 10.1371/journal.pone.0024510 (PMC3182175; doi:10.1371/journal.pone.0024510)
Supplement: Dataset S2 — Complete dataset used to score all criteria in Risk and Threats matrices, as well as data uncertainty scores. <Wallace_etal_MTSG_priority-setting_S3.xlsx> (XLS) [file pone.0024510.s007.xls]

## Sheet: MASTER_TABLE
RMU number	RMUid	RMU name	Species	RMU_basin	RMU_region	RMU region2	Risk Matrix Score	Risk Data Deficient score	Risk Data Quality Score	Risk Data Uncertainty Index (0 to 2)	Threats Matrix Score	Threats Data Deficient score	Threats Data Quality Index	Threats Data Uncertainty Index (0 to 2)	Quadrant (see figures)	Conservation Priority Portfolio Category (see figures)	Comments
1	Cc1	Cc Atl NE	Cc	Atlantic	Northeast	Cape Verde	2.16667	0.4	0.5	0.9	2.67	0	0.666667	0.666667	1	High Risk-High Threats
2	Cc2	Cc Atl NW	Cc	Atlantic	Northwest		1.8	0	0	0	2	0	0	0	4	Low Risk-High Threats
3	Cc3	Cc Atl SW	Cc	Atlantic	Southwest		1.6	0	0.2	0.2	2	0	0.166667	0.166667	4	Low Risk-High Threats
4	Cc4	Cc Ind NE	Cc	Indian	Northeast		2.16667	0.4	1	1.4	3	0.33	0.5	0.83	1	High Risk-High Threats
5	Cc5	Cc Ind NW	Cc	Indian	Northwest		1.33333	0.4	1	1.4	1.66667	0	1	1	3	Low Risk-Low Threats
6	Cc6	Cc Ind SE	Cc	Indian	Southeast		2	0.4	1	1.4	1.66667	0	1	1	2	High Risk-Low Threats
7	Cc7	Cc Ind SW	Cc	Indian	Southwest		2.1	0	0.5	0.5	1.5	0	0.5	0.5	2	High Risk-Low Threats
8	Cc8	Cc Med	Cc	Mediterranean	Mediterranean		1.8	0	0.2	0.2	2.66667	0	0.333333	0.333333	4	Low Risk-High Threats
9	Cc9	Cc Pac N	Cc	Pacific	North		2.2	0	0	0	2.66667	0	0	0	1	High Risk-High Threats
10	Cc10	Cc Pac S	Cc	Pacific	South		2.3	0	0	0	2	0	0	0	1	High Risk-High Threats
11	Cm1	Cm Atl E	Cm	Atlantic	East		1.88	0.2	0.25	0.45	3	0	0.666667	0.666667	1	High Risk-High Threats
12	Cm2	Cm Atl NW	Cm	Atlantic	Northwest		1	0	0	0	2.16667	0	0.166667	0.166667	4	Low Risk-High Threats
13	Cm3	Cm Atl Carib	Cm	Atlantic	South Carribean		2.25	0.2	0	0.2	1.66667	0	0	0	2	High Risk-Low Threats
13	Cm4	Cm Atl Cent	Cm	Atlantic	Central	Ascension	1.7	0	0	0	2	0	0.666667	0.666667	4	Low Risk-High Threats
15	Cm5	Cm Atl SW	Cm	Atlantic	Southwest		1.4	0	0	0	1.66667	0	0.333333	0.333333	3	Low Risk-Low Threats
16	Cm6	Cm Ind NE	Cm	Indian	Northeast		1.75	0.6	0.5	1.1	2.66667	0	1	1	DD	DD	not ranked because Status Score >2 DDs
17	Cm7	Cm Ind NW	Cm	Indian	Northwest		1	0.4	1	1.4	2	0	1	1	4	Low Risk-High Threats
18	Cm8	Cm Ind SE	Cm	Indian	Southeast		1.33	0.4	0.7	1.1	1.66667	0	1	1	3	Low Risk-Low Threats
19	Cm9	Cm Ind SW	Cm	Indian	Southwest		1.4	0	0	0	2	0	0.666667	0.666667	4	Low Risk-High Threats
20	Cm10	Cm Med	Cm	Mediterranean	Mediterranean		2	0	0.2	0.2	2.66667	0	0.333333	0.333333	1	High Risk-High Threats
21	Cm11	Cm Pac E	Cm	Pacific	East		1.8	0	0	0	1.83333	0	0.5	0.5	3	Low Risk-Low Threats
22	Cm12	Cm Pac NCent	Cm	Pacific	North Central	Hawaii	2.5	0	0	0	1	0	0	0	2	High Risk-Low Threats
23	Cm13	Cm Pac NW	Cm	Pacific	Northwest		2.1	0	0	0	1.66667	0	0.666667	0.666667	2	High Risk-Low Threats
24	Cm14	Cm Pac SCent	Cm	Pacific	South Central		1.5	0	0.5	0.5	1.5	0	0.666667	0.666667	3	Low Risk-Low Threats
25	Cm15	Cm Pac SW	Cm	Pacific	Southwest		1	0	0	0	2.33	0	0	0	4	Low Risk-High Threats
26	Cm16	Cm Pac WCent	Cm	Pacific	West Central	Palau, Micronesia, Marianas	1.66667	0	0.5	0.5	1.5	0	0.5	0.5	3	Low Risk-Low Threats
27	Cm17	Cm Pac W	Cm	Pacific	West	West Pacific / SE Asia	1.7	0	0.3	0.3	2.66667	0	0.5	0.5	4	Low Risk-High Threats
28	Dc1	Dc Atl NW	Dc	Atlantic	Northwest		1	0	0	0	1.66667	0	0	0	3	Low Risk-Low Threats
29	Dc2	Dc Atl SE	Dc	Atlantic	Southeast		1.75	0.2	0.625	0.825	1.66667	0	0.666667	0.666667	3	Low Risk-Low Threats
30	Dc3	Dc Atl SW	Dc	Atlantic	Southwest		2.6	0	0	0	2	0	0.333333	0.333333	1	High Risk-High Threats
31	Dc4	Dc Ind NE	Dc	Indian	Northeast		2.5	0.4	0.5	0.9	2	0.33	1	1.33	1	High Risk-High Threats
32	Dc5	Dc Ind SW	Dc	Indian	Southwest		2.6	0	0.3	0.3	1.33333	0	0.5	0.5	2	High Risk-Low Threats
33	Dc6	Dc Pac E	Dc	Pacific	East		2.5	0	0	0	2.33	0	0	0	1	High Risk-High Threats
34	Dc7	Dc Pac E	Dc	Pacific	West		2.2	0	0.1	0.1	1.66667	0	0.5	0.5	2	High Risk-Low Threats
35	Ei1	Ei Atl E	Ei	Atlantic	East		2.16667	0.4	1	1.4	3	0.33	1	1.33	1	High Risk-High Threats
36	Ei2	Ei Atl SW	Ei	Atlantic	Southwest		2.3	0	0.1	0.1	2	0	0	0	1	High Risk-High Threats
37	Ei3	Ei Atl W	Ei	Atlantic	West	Western Caribbean / USA	1.6	0	0.1	0.1	2.5	0	0	0	4	Low Risk-High Threats
38	Ei4	Ei Ind NE	Ei	Indian	Northeast		2.375	0	1	1	2.33333	0	1	1	1	High Risk-High Threats
39	Ei5	Ei Ind NW	Ei	Indian	Northwest		1.33333	0.4	1	1.4	2	0	1	1	1	High Risk-High Threats
40	Ei6	Ei Ind SE	Ei	Indian	Southeast		1.66667	0.4	1	1.4	1.33333	0	0.5	0.5	3	Low Risk-Low Threats
41	Ei7	Ei Ind SW	Ei	Indian	Southwest		1.8	0	0.5	0.5	1.83333	0	0.5	0.5	3	Low Risk-Low Threats
42	Ei8	Ei Pac E	Ei	Pacific	East		2.5	0	1	1	2.66667	0	1	1	1	High Risk-High Threats
43	Ei9	Ei Pac NCent	Ei	Pacific	North Central	Hawaii	2.75	0	0.5	0.5	1	0	0.5	0.5	2	High Risk-Low Threats
44	Ei10	Ei Pac SCent	Ei	Pacific	South Central		2.3	0	1	1	2	0.33	1	1.33	1	High Risk-High Threats
45	Ei11	Ei Pac SW	Ei	Pacific	Southwest		1.9	0	0.5	0.5	1.66667	0	0.5	0.5	3	Low Risk-Low Threats
46	Ei12	Ei Pac WCent	Ei	Pacific	West Central	Palau, Micronesia, Marianas	2.3	0	1	1	2	0.33	1	1.33	1	High Risk-High Threats
47	Ei13	Ei Pac W	Ei	Pacific	West	Indonesia (both coasts), Malaysia, Coral Triangle	2.2	0	0.5	0.5	2.66667	0	0.5	0.5	1	High Risk-High Threats
48	Lk1	Lk Atl NW	Lk	Atlantic	Northwest		2.4	0	0	0	1.66667	0	0	0	2	High Risk-Low Threats
49	Lo1	Lo Atl E	Lo	Atlantic	East		1.5	0.2	0.125	0.325	2.33333	0	0.666667	0.666667	4	Low Risk-High Threats
50	Lo2	Lo Atl W	Lo	Atlantic	West		1.6	0	0	0	2	0	0	0	1	High Risk-High Threats
51	Lo3	Lo Ind NE	Lo	Indian	Northeast		2.3	0	0	0	2.66667	0	0	0	1	High Risk-High Threats
52	Lo4	Lo Ind NE (a)	Lo	Indian	Northeast (arribadas)		2.2	0	0	0	2.66667	0	0	0	1	High Risk-High Threats
53	Lo5	Lo Ind W	Lo	Indian	West		2.7	0	0	0	3	0	0	0	4	Low Risk-High Threats
54	Lo6	Lo Pac E	Lo	Pacific	East		1.9	0	0	0	2.66667	0	0	0	4	Low Risk-High Threats
55	Lo7	Lo Pac E (a)	Lo	Pacific	East (arribadas)		1.6	0	0	0	1.33333	0	0	0	3	Low Risk-Low Threats
56	Lo8	Lo Pac W	Lo	Pacific	West		1.66667	0.4	0	0.4	2	0.33	1	1.33	2	High Risk-Low Threats
57	Nd1	Nd Ind SE	Nd	Indian	Southeast	Northern Australia	1.8	0	0.2	0.2	2.66667	0	0.5	0.5	4	Low Risk-High Threats
58	Nd2	Nd Pac SW	Nd	Pacific	Southwest	Eastern Australia	2.2	0	0.4	0.4	2	0	0.333333	0.333333	1	High Risk-High Threats
UNDERLINE denotes RMUs that cannot be scored due to more than 2 DDs for Status criteria or more than 3 for Threats criteria
RED font denotes RMUs with critical data needs, indicated by a Data Reliability index (DD score + data quality score) of >1
ITALICS denote RMUs on the border between two categories; RMUs moved into higher-risk or higher-threat category based on precautionary principle

## Sheet: risk_matrix
RMU number	RMUid	Species	RMU_basin	RMU_region	RMU region2	Popn size	Recent Trend	Long-term trend	Rookery Vulnerability	Diversity		Mean
1	Cc1	Cc	Atlantic	Northeast	Cape Verde	1.5	DD	DD	2	3		2.16667
2	Cc2	Cc	Atlantic	Northwest		1	3	3	1	1		1.8
3	Cc3	Cc	Atlantic	Southwest		2	1	1	2	2		1.6
4	Cc4	Cc	Indian	Northeast		2.5	DD	DD	3	1		2.16667
5	Cc5	Cc	Indian	Northwest		1.5	DD	DD	1.5	1	distance rule	1.33333
6	Cc6	Cc	Indian	Southeast		2	DD	DD	1	3		2
7	Cc7	Cc	Indian	Southwest		2.5	1	1	3	3		2.1
8	Cc8	Cc	Mediterranean	Mediterranean		2	2	3	1	1		1.8
9	Cc9	Cc	Pacific	North		2	1	3	2	3		2.2
10	Cc10	Cc	Pacific	South		2.5	1	3	2	3		2.3
11	Cm1	Cm	Atlantic	East		1.5	3	DD	2	1	distance rule	1.875
12	Cm2	Cm	Atlantic	Northwest		1	1	1	1	1		1
13	Cm3	Cm	Atlantic	South Carribean		2	3	DD	2	2	distance rule	2.25
13	Cm4	Cm	Atlantic	Central	Ascension	1.5	1	1	2	3		1.7
15	Cm5	Cm	Atlantic	Southwest		2	1	1	1	2		1.4
16	Cm6	Cm	Indian	Northeast		1.5	DD	DD	DD	2	distance rule	1.75
17	Cm7	Cm	Indian	Northwest		1	DD	DD	1	1	distance rule	1
18	Cm8	Cm	Indian	Southeast		2	DD	DD	1	1	distance rule	1.33333
19	Cm9	Cm	Indian	Southwest		1	1	3	1	1		1.4
20	Cm10	Cm	Mediterranean	Mediterranean		2.5	2	3	1.5	1		2
21	Cm11	Cm	Pacific	East		2	1	3	2	1		1.8
22	Cm12	Cm	Pacific	North Central	Hawaii	2.5	1	3	3	3		2.5
23	Cm13	Cm	Pacific	Northwest		2.5	1	3	2	2	distance rule	2.1
24	Cm14	Cm	Pacific	South Central		2.5	DD	DD	1	1	distance rule	1.5
25	Cm15	Cm	Pacific	Southwest		1	1	1	1	1		1
26	Cm16	Cm	Pacific	West Central	Palau, Micronesia, Marianas	2	DD	DD	1	2	distance rule	1.66667
27	Cm17	Cm	Pacific	West Pacific / SE Asia		1.5	2	3	1	1		1.7
28	Dc1	Dc	Atlantic	Northwest		1	1	1	1	1		1
29	Dc2	Dc	Atlantic	Southeast		1	2	DD	1	3		1.75
30	Dc3	Dc	Atlantic	Southwest		3	1	3	3	3		2.6
31	Dc4	Dc	Indian	Northeast		2.5	DD	DD	2	3		2.5
32	Dc5	Dc	Indian	Southwest		3	2	2	3	3		2.6
33	Dc6	Dc	Pacific	East		2.5	3	3	1	3		2.5
34	Dc7	Dc	Pacific	West		2	2	3	1	3		2.2
35	Ei1	Ei	Atlantic	East		2.5	DD	DD	3	1	distance rule	2.16667
36	Ei2	Ei	Atlantic	Southwest		2.5	1	3	3	2	distance rule	2.3
37	Ei3	Ei	Atlantic	West	Western Caribbean / USA	2	1	3	1	1		1.6
38	Ei4	Ei	Indian	Northeast		2.5	3	DD	2	2	distance rule	2.375
39	Ei5	Ei	Indian	Northwest		2	DD	DD	1	1	distance rule	1.33333
40	Ei6	Ei	Indian	Southeast		2	DD	DD	1	2	distance rule	1.66667
41	Ei7	Ei	Indian	Southwest		2	2	3	1	1	distance rule	1.8
42	Ei8	Ei	Pacific	East		3	DD	3	3	1	distance rule	2.5
43	Ei9	Ei	Pacific	North Central	Hawaii	3	2	DD	3	3		2.75
44	Ei10	Ei	Pacific	South Central		2.5	3	3	2	1	distance rule	2.3
45	Ei11	Ei	Pacific	Southwest		1.5	3	3	1	1		1.9
46	Ei12	Ei	Pacific	West Central	Palau, Micronesia, Marianas	2.5	3	3	2	1	distance rule	2.3
47	Ei13	Ei	Pacific	West Pacific / Southeast Asia	Indonesia (both coasts), Malaysia, Coral Triangle	2	3	3	2	1	distance rule	2.2
48	Lk1	Lk	Atlantic	Northwest		2	1	3	3	3		2.4
49	Lo1	Lo	Atlantic	East		2	2	DD	1	1	distance rule	1.5
50	Lo2	Lo	Atlantic	West		2	1	1	1	3		1.6
51	Lo3	Lo	Indian	Northeast		1.5	3	3	1	3		2.3
52	Lo4	Lo	Indian	Northeast (arribadas)		1	2	2	3	3		2.2
53	Lo5	Lo	Indian	West		2.5	3	3	2	3		2.7
54	Lo6	Lo	Pacific	East		1.5	2	3	1	2		1.9
55	Lo7	Lo	Pacific	East (arribadas)		1	1	3	2	1		1.6
56	Lo8	Lo	Pacific	West		2	DD	DD	1	2		1.66667
57	Nd1	Nd	Indian	Southeast	Northern Australia	1	2	2	2	2		1.8
58	Nd2	Nd	Pacific	Southwest	Eastern Australia	2	2	2	2	3		2.2

## Sheet: risk_matrix_data_uncertainty
RMU number	RMUid	Species	RMU_basin	RMU_region	RMU region2	Popn size	Recent Trend	Long-term trend	Rookery Vulnerability	Diversity		Data Deficient score (#DDs/#criteria)	Data Availability Index (0=high, 0.5=med, 1=low)
1	Cc1	Cc	Atlantic	Northeast	Cape Verde	1	DD	DD	0.5	0		0.4	0.5
2	Cc2	Cc	Atlantic	Northwest		0	0	0	0	0		0	0
3	Cc3	Cc	Atlantic	Southwest		0	0	0	0	0		0	0
4	Cc4	Cc	Indian	Northeast		1	DD	DD	1	1		0.4	1
5	Cc5	Cc	Indian	Northwest		1	DD	1	1	1	distance rule	0	1
6	Cc6	Cc	Indian	Southeast		1	DD	DD	1	1		0.4	1
7	Cc7	Cc	Indian	Southwest		0.5	0.5	0.5	0.5	0.5		0	0.5
8	Cc8	Cc	Mediterranean	Mediterranean		0	0.5	0.5	0	0		0	0.2
9	Cc9	Cc	Pacific	North		0	0	0	0	0		0	0
10	Cc10	Cc	Pacific	South		0	0	0	0	0		0	0
11	Cm1	Cm	Atlantic	East		0	0.5	DD	0.5	0	distance rule	0.2	0.25
12	Cm2	Cm	Atlantic	Northwest		0	0	0	0	0		0	0
13	Cm3	Cm	Atlantic	South Carribean		0	0	DD	0	0	distance rule	0.2	0
13	Cm4	Cm	Atlantic	Central	Ascension	0	0	0	0	0		0	0
15	Cm5	Cm	Atlantic	Southwest		0	0	0	0	0		0	0
16	Cm6	Cm	Indian	Northeast		0.5	DD	DD	DD	0.5	distance rule	0.6	0.5
17	Cm7	Cm	Indian	Northwest		1	DD	DD	1	1	distance rule	0.4	1
18	Cm8	Cm	Indian	Southeast		0.5	DD	DD	0.5	0.5	distance rule	0.4	0.5
19	Cm9	Cm	Indian	Southwest		0	0	0	0	0		0	0
20	Cm10	Cm	Mediterranean	Mediterranean		0	0.5	0.5	0	0		0	0.2
21	Cm11	Cm	Pacific	East		0	0	0	0	0		0	0
22	Cm12	Cm	Pacific	North Central	Hawaii	0	0	0	0	0		0	0
23	Cm13	Cm	Pacific	Northwest		0	0	0	0	0	distance rule	0	0
24	Cm14	Cm	Pacific	South Central		0.5	0.5	0.5	0.5	0.5	distance rule	0	0.5
25	Cm15	Cm	Pacific	Southwest		0	0	0	0	0		0	0
26	Cm16	Cm	Pacific	West Central	Palau, Micronesia, Marianas	0.5	0.5	0.5	0.5	0.5	distance rule	0	0.5
27	Cm17	Cm	Pacific	West Pacific / SE Asia		0.5	0.5	0.5	0	0		0	0.3
28	Dc1	Dc	Atlantic	Northwest		0	0	0	0	0		0	0
29	Dc2	Dc	Atlantic	Southeast		0	1	DD	0.5	1		0.2	0.625
30	Dc3	Dc	Atlantic	Southwest		0	0	0	0	0		0	0
31	Dc4	Dc	Indian	Northeast		0.5	DD	DD	0.5	0.5		0.4	0.5
32	Dc5	Dc	Indian	Southwest		0.5	0.5	0.5	0	0		0	0.3
33	Dc6	Dc	Pacific	East		0	0	0	0	0		0	0
34	Dc7	Dc	Pacific	West		0	0	0.5	0	0		0	0.1
35	Ei1	Ei	Atlantic	East		1	DD	DD	1	1	distance rule	0.4	1
36	Ei2	Ei	Atlantic	Southwest		0	0	0	0	0.5	distance rule	0	0.1
37	Ei3	Ei	Atlantic	West	Western Caribbean / USA	0	0	0.5	0	0		0	0.1
38	Ei4	Ei	Indian	Northeast		1	1	as	1	1	distance rule	0	1
39	Ei5	Ei	Indian	Northwest		1	DD	DD	1	1	distance rule	0.4	1
40	Ei6	Ei	Indian	Southeast		1	DD	DD	1	1	distance rule	0.4	1
41	Ei7	Ei	Indian	Southwest		0.5	0.5	0.5	0.5	0.5	distance rule	0	0.5
42	Ei8	Ei	Pacific	East		1	1	1	1	1	distance rule	0	1
43	Ei9	Ei	Pacific	North Central	Hawaii	0.5	0.5	0.5	0.5	0.5		0	0.5
44	Ei10	Ei	Pacific	South Central		1	1	1	1	1	distance rule	0	1
45	Ei11	Ei	Pacific	Southwest		0.5	0.5	0.5	0.5	0.5		0	0.5
46	Ei12	Ei	Pacific	West Central	Palau, Micronesia, Marianas	1	1	1	1	1	distance rule	0	1
47	Ei13	Ei	Pacific	West Pacific / Southeast Asia	Indonesia (both coasts), Malaysia, Coral Triangle	0.5	0.5	0.5	0.5	0.5	distance rule	0	0.5
48	Lk1	Lk	Atlantic	Northwest		0	0	0	0	0		0	0
49	Lo1	Lo	Atlantic	East		0.5	0	DD	0	0		0.2	0.125
50	Lo2	Lo	Atlantic	West		0	0	0	0	0		0	0
51	Lo3	Lo	Indian	Northeast		0	0	0	0	0		0	0
52	Lo4	Lo	Indian	Northeast (arribadas)		0	0	0	0	0		0	0
53	Lo5	Lo	Indian	West		0	0	0	0	0		0	0
54	Lo6	Lo	Pacific	East		0	0	0	0	0		0	0
55	Lo7	Lo	Pacific	East (arribadas)		0	0	0	0	0		0	0
56	Lo8	Lo	Pacific	West		0	DD	DD	0	0		0.4	0
57	Nd1	Nd	Indian	Southeast	Northern Australia	0	0	0	0.5	0.5		0	0.2
58	Nd2	Nd	Pacific	Southwest	Eastern Australia	0	0.5	0.5	0.5	0.5		0	0.4

## Sheet: threats_matrix
				Threats (1 to 3, low to high)
RMU number	RMUid	Species	RMU_basin	RMU_region	RMU_region2	Fisheries Bycatch	Fisheries Bycatch	Take	Take	Coastal Development	Coastal Development	Pollution	Pollution 2	Climate Change	Climate Change 2	mean (criteria >50%; no poll, CC)
1	Cc1	Cc	Atlantic	Northeast	Cape Verde	3	longlines	3	b,c,d	2		DD		DD		2.66667
2	Cc2	Cc	Atlantic	Northwest		3	longlines, trawls, gillnets	1		2		DD		DD		2
3	Cc3	Cc	Atlantic	Southwest		3	longlines	1		2		DD		DD		2
4	Cc4	Cc	Indian	Northeast		3	trawls, gillnets	DD		3	construction	DD		DD	sea level rise	3
5	Cc5	Cc	Indian	Northwest		3	longlines, trawls, gillnets, IUU	1		1		1		DD		1.66667
6	Cc6	Cc	Indian	Southeast		2		1		2		DD		DD		1.66667
7	Cc7	Cc	Indian	Southwest		2		1.5		1		1		1		1.5
8	Cc8	Cc	Mediterranean	Mediterranean		3	longlines, trawls, gillnets	2		3	construction	2		DD		2.66667
9	Cc9	Cc	Pacific	North		3	longlines, gillnets	2		3	beach armoring	DD		DD		2.66667
10	Cc10	Cc	Pacific	South		3	longlines, trawls	1		2		DD		3	temperatures, sea level rise	2
11	Cm1	Cm	Atlantic	East		3	gillnets	3	b,c	3	3 deep sea harbor projects in Congo, Principe, Gabon	3	oil, FP	DD		3
12	Cm2	Cm	Atlantic	Northwest		1		3	c,d	2.5		1.5		DD		2.16667
13	Cm3	Cm	Atlantic	South Carribean		1		3	c,d	1		DD		3	sea level rise	1.66667
13	Cm4	Cm	Atlantic	Central	Ascension	3	gillnets	2	c,d	1		DD		DD		2
15	Cm5	Cm	Atlantic	Southwest		3	gillnets	1		1		2		1		1.66667
16	Cm6	Cm	Indian	Northeast		3	trawls, gillnets	3	b,c,d	2		DD		DD		2.66667
17	Cm7	Cm	Indian	Northwest		2		2		2		2		DD		2
18	Cm8	Cm	Indian	Southeast		1		3	a,b,c,d	1		DD		DD		1.66667
19	Cm9	Cm	Indian	Southwest		2.5		2		1.5		1		2		2.33333
20	Cm10	Cm	Mediterranean	Mediterranean		3	trawls, gillnets	2		3	construction	2		DD		2.66667
21	Cm11	Cm	Pacific	East		2		1.5		2		DD		DD		1.83333
22	Cm12	Cm	Pacific	North Central	Hawaii	1		1		1		DD		2		1
23	Cm13	Cm	Pacific	Northwest		1		2		2		DD		DD		1.66667
24	Cm14	Cm	Pacific	South Central		DD		2		1		DD		2		1.5
25	Cm15	Cm	Pacific	Southwest		2		3	a,b,c,d	2		DD		3	temperatures, sea level rise	2.33333
26	Cm16	Cm	Pacific	West Central	Palau, Micronesia, Marianas	1		2		DD		DD		DD		1.5
27	Cm17	Cm	Pacific	West Pacific / SE Asia		2		3	a,b,c,d	3	construction	DD		DD		2.66667
28	Dc1	Dc	Atlantic	Northwest		3	gillnets	1		1		1		1		1.66667
29	Dc2	Dc	Atlantic	Southeast		2		2		1		3	oil	DD		1.66667
30	Dc3	Dc	Atlantic	Southwest		3	gillnets, longlines	1		2		DD		DD		2
31	Dc4	Dc	Indian	Northeast		DD		3	c	1		DD		DD		2
32	Dc5	Dc	Indian	Southwest		2		1		1		1		1		1.33333
33	Dc6	Dc	Pacific	East		3	gillnets	2		2		DD		DD		2.33333
34	Dc7	Dc	Pacific	West		2		2		1		DD		DD		1.66667
35	Ei1	Ei	Atlantic	East		3	gillnets	3	a,b,c,d	DD		2		DD		3
36	Ei2	Ei	Atlantic	Southwest		2		1		3	construction	DD		3	coral reef bleaching, acidification, sea level rise	2
37	Ei3	Ei	Atlantic	West	Western Caribbean / USA	2		3	b,c,d	2.5		DD		3	coral reef bleaching, acidification, sea level rise	2.5
38	Ei4	Ei	Indian	Northeast		2		2		3	construction	DD		3	sea level rise	2.33333
39	Ei5	Ei	Indian	Northwest		2		1		3	construction	3	oil	DD		2
40	Ei6	Ei	Indian	Southeast		1		1		2		DD		DD		1.33333
41	Ei7	Ei	Indian	Southwest		1		2.5		2		1		3	coral reef bleaching, acidification, sea level rise	1.83333
42	Ei8	Ei	Pacific	East		3	gillnets, bomb fishing	3	b,d	2		1		DD		2.66667
43	Ei9	Ei	Pacific	North Central	Hawaii	1		1		1		DD		DD		1
44	Ei10	Ei	Pacific	South Central		1		3	b,c,d	DD		DD		3	coral reef bleaching, acidification, sea level rise	2
45	Ei11	Ei	Pacific	Southwest		1		3	a,b,c,d	1		DD		DD		1.66667
46	Ei12	Ei	Pacific	West Central	Palau, Micronesia, marianas	1		3	b,c,d	DD		DD		3	coral reef bleaching, acidification, sea level rise	2
47	Ei13	Ei	Pacific	Western Pacific / Southeast Asia		2		3	b,c,d	3	construction; shipping	DD		3	coral reef bleaching, acidification, sea level rise	2.66667
48	Lk1	Lk	Atlantic	Northwest		2		1		2		2		2		1.66667
49	Lo1	Lo	Atlantic	East		3	trawls, gillnets	3	a,b,c,d	1		3	oil	DD		2.33333
50	Lo2	Lo	Atlantic	West		3	trawls, gillnets, longlines	2		1		DD		DD		2
51	Lo3	Lo	Indian	Northeast		3	trawls	2		3	shipping; construction	2		DD		2.66667
52	Lo4	Lo	Indian	Northeast (arribadas)		3	trawls	2		3	shipping; construction	2		DD		2.66667
53	Lo5	Lo	Indian	West		3	trawls	3	b,c,d	3	shipping; construction	2		DD		3
54	Lo6	Lo	Pacific	East		3	longlines, trawls	3	b,c,d	2		1		DD		2.66667
55	Lo7	Lo	Pacific	East (arribadas)		1		1		2		1		DD		1.33333
56	Lo8	Lo	Pacific	West		2		2		DD		DD		DD		2
57	Nd1	Nd	Indian	Southeast	Northern Australia	2		3	a	3	industry development	1		1		2.66667
58	Nd2	Nd	Pacific	Southwest	Eastern Australia	2		3	a	1		1		1		2
						2.20536		2.07895		1.93396		1.7		2.2

## Sheet: threats_matrix_data_uncertainty
				Threats (1 to 3, low to high)
RMU number	RMUid	Species	RMU_basin	RMU_region	RMU_region2	Fisheries Bycatch	Take	Coastal Development	Pollution	Climate Change	Data Deficient score (#DDs/ criteria >50% scored)	Data Quality Index (0=high, 0.5=med, 1=low) (criteria >50% scored)
1	Cc1	Cc	Atlantic	Northeast	Cape Verde	0.5	0.5	1	DD	DD	0	0.666667
2	Cc2	Cc	Atlantic	Northwest		0	0	0	DD	DD	0	0
3	Cc3	Cc	Atlantic	Southwest		0	0	0.5	DD	DD	0	0.166667
4	Cc4	Cc	Indian	Northeast		0.5	DD	0.5	DD	DD	0.33	0.5
5	Cc5	Cc	Indian	Northwest		1	1	1	1	DD	0	1
6	Cc6	Cc	Indian	Southeast		1	1	1	DD	DD	0	1
7	Cc7	Cc	Indian	Southwest		0.5	0.5	0.5	0.5	0.5	0	0.5
8	Cc8	Cc	Mediterranean	Mediterranean		0	0.5	0.5	0.5	DD	0	0.333333
9	Cc9	Cc	Pacific	North		0	0	0	0	0	0	0
10	Cc10	Cc	Pacific	South		0	0	0	0	0	0	0
11	Cm1	Cm	Atlantic	East		0	1	1	1	DD	0	0.666667
12	Cm2	Cm	Atlantic	Northwest		0	0	0.5	0	DD	0	0.166667
13	Cm3	Cm	Atlantic	South Carribean		0	1	1	DD	1	0	0.666667
13	Cm4	Cm	Atlantic	Central	Ascension	0	0	0	DD	DD	0	0
15	Cm5	Cm	Atlantic	Southwest		0.5	0	0.5	0.5	DD	0	0.333333
16	Cm6	Cm	Indian	Northeast		1	1	1	DD	DD	0	1
17	Cm7	Cm	Indian	Northwest		1	1	1	1	DD	0	1
18	Cm8	Cm	Indian	Southeast		1	1	1	DD	DD	0	1
19	Cm9	Cm	Indian	Southwest		1	0.5	0.5	1	1	0	0.666667
20	Cm10	Cm	Mediterranean	Mediterranean		0	0.5	0.5	0.5	DD	0	0.333333
21	Cm11	Cm	Pacific	East		0.5	0.5	0.5	DD	DD	0	0.5
22	Cm12	Cm	Pacific	North Central	Hawaii	0	0	0	0	1	0	0
23	Cm13	Cm	Pacific	Northwest		0.5	0.5	1	1	1	0	0.666667
24	Cm14	Cm	Pacific	South Central		0.5	0.5	1	1	1	0	0.666667
25	Cm15	Cm	Pacific	Southwest		0	0	0	0.5	0	0	0
26	Cm16	Cm	Pacific	West Central	Palau, Micronesia, Marianas	0.5	0.5	0.5	0.5	0.5	0	0.5
27	Cm17	Cm	Pacific	West Pacific / SE Asia		0.5	0.5	0.5	1	1	0	0.5
28	Dc1	Dc	Atlantic	Northwest		0	0	0	1	1	0	0
29	Dc2	Dc	Atlantic	Southeast		0	1	1	1	DD	0	0.666667
30	Dc3	Dc	Atlantic	Southwest		0	0	1	DD	DD	0	0.333333
31	Dc4	Dc	Indian	Northeast		DD	1	1	DD	DD	0.33	1
32	Dc5	Dc	Indian	Southwest		0.5	0.5	0.5	1	1	0	0.5
33	Dc6	Dc	Pacific	East		0	0	0	DD	DD	0	0
34	Dc7	Dc	Pacific	West		1	0	0.5	DD	DD	0	0.5
35	Ei1	Ei	Atlantic	East		1	1	DD	1	DD	0.33	1
36	Ei2	Ei	Atlantic	Southwest Atlantic		0.5	0	0.5	DD	1	0	0
37	Ei3	Ei	Atlantic	West	Western Caribbean / USA	0	0	0	DD	0.5	0	0
38	Ei4	Ei	Indian	Northeast		1	1	1	DD	1	0	1
39	Ei5	Ei	Indian	Northwest		1	1	1	1	DD	0	1
40	Ei6	Ei	Indian	Southeast		0.5	0.5	0.5	DD	DD	0	0.5
41	Ei7	Ei	Indian	Southwest		0.5	0.5	0.5	0.5	1	0	0.5
42	Ei8	Ei	Pacific	East		1	1	1	1	DD	0	1
43	Ei9	Ei	Pacific	North Central	Hawaii	0.5	0.5	0.5	DD	DD	0	0.5
44	Ei10	Ei	Pacific	South Central		1	1	DD	DD	1	0.33	1
45	Ei11	Ei	Pacific	Southwest		0.5	0.5	0.5	DD	DD	0	0.5
46	Ei12	Ei	Pacific	West Central	Palau, Micronesia, marianas	1	1	DD	DD	1	0.33	1
47	Ei13	Ei	Pacific	Western Pacific / Southeast Asia		0.5	0.5	0.5	DD	1	0	0.5
48	Lk1	Lk	Atlantic	Northwest		0	0	0	0	1	0	0
49	Lo1	Lo	Atlantic	East		0	1	1	1	DD	0	0.666667
50	Lo2	Lo	Atlantic	West		0	0	0	DD	DD	0	0
51	Lo3	Lo	Indian	Northeast		0	0	0	0	DD	0	0
52	Lo4	Lo	Indian	Northeast (arribadas)		0	0	0	0	DD	0	0
53	Lo5	Lo	Indian	West		0	0	0	0	DD	0	0
54	Lo6	Lo	Pacific	East		0	0	0	0	DD	0	0
55	Lo7	Lo	Pacific	East (arribadas)		0	0	0	0	DD	0	0
56	Lo8	Lo	Pacific	West		1	1	DD	DD	DD	0.33	1
57	Nd1	Nd	Indian	Southeast	Northern Australia	0.5	0.5	0.5	0.5	0.5	0	0.5
58	Nd2	Nd	Pacific	Southwest	Eastern Australia	0	0.5	0.5	0.5	0.5	0	0.333333

## Sheet: Criteria_definitions
STATUS MATRIX
1) Population Size: annual nesting abundances (# of females)
	Spp	3	2.5	2	1.5	1
	Cc	<100	101-1,000	1,001-5,000	5,001-10,000	>10,000
	Cm	<100	101-1,000	1,001-5,000	5,001-10,000	>10,000
	Ei	<100	101-1,000	1,001-5,000	5,001-10,000	>10,000
	Dc	<100	101-1,000	1,001-5,000	5,001-10,000	>10,000
	Lo	<100	101-1,000	1,001-10,000	10,001-100,000	>100,000
	Lk	<100	101-1,000	1,001-10,000	10,001-100,000	>100,000
	Nd	<100		101-1,000		>1,000
2) Recent Trend: population trend based on last 10 years
	1=increasing
	2=stable
	3=decreasing
3) Long-term Trend: population trend based on a minimum of one generation
	1=increasing
	2=stable
	3=decreasing
4) Rookery Vulnerability: likelihood of complete loss of RMU (nesting rookeries) (relative measure of rookery density within RMU)
	1=low
	2=medium
	3=high
5) Diversity: number of known and presumed (based on distance between nesting rookeries; varies by species: Dc 1000s km, all other spp 100s km) genetic stocks in an RMU; more diversity, higher resilience
	1=>2 stocks per RMU
	2=2 stocks
	3=1 stock
THREATS MATRIX (threats were scored relative to the RMU considered, not relative to other RMUs)
1) Fisheries Bycatch (when scored 'high' specific gear type(s) in which bycatch a high threat was entered)
1=low
2=medium
3=high
2) Take (if scored as 'high', type of take occurring was entered: a) egg loss (feral animals); b) egg harvest/poaching; c) nesting female harvest; d) adult/immature harvest)
1=low
2=medium
3=high
3) Coastal Development (if scored 'high' type of coastal development occurring was entered)
1=low
2=medium
3=high
4) Pollution and Pathogens (if scored 'high' type of pollution/pathogens present was entered)
1=low
2=medium
3=high
5) Climate Change (if scored 'high,' type of impact from climate change causing high threat was entered)
1=low
2=medium
3=high
DATA RELIABILITY INDEX
Data Deficient score (0.2 for each criterion scored 'DD') + Data Quality score (0=high, 0.5=med, 1=low; see below)
<1 considered 'high' data reliability
≥1 considered 'low' data reliability
Data Quality
1	low=background information "in lit", grey literature (e.g. MTN, ISTS, reports), expert opinion; no peer-reviewed publications specifically dealing with criterion in question
0.5	medium= monitoring of nesting populations; combination of grey literature and some peer-reviewed publications (i.e. <50% of RMU population abundance covered; incomplete spatio-temporal coverage of RMU)
0	high=extensive peer-reviewed publications (i.e. >50% of RMU population abundance is covered) on both long-term monitoring of nesting and some in-water work (mark-and-recapture, satellite telemetry, etc.)
DD	data deficient
